# Supplementary material for: Direct tissue-sensing reprograms TLR4+ Tfh-like cells inflammatory profile in the joints of rheumatoid arthritis patients
Source: Commun Biol. 2021 Sep 27;4:1135. doi: 10.1038/s42003-021-02659-0 (PMC8476501; doi:10.1038/s42003-021-02659-0)
Supplement: Supplementary file 7 — Supplementary Data 4 [file 42003_2021_2659_MOESM7_ESM.xlsx]

## Sheet: Fig. 1a
Patient Code	SF
HEM_RA_051	52.6
HEM_RA_068	64.6
HEM_RA_069	11.3
HEM_RA_070	32.1
HEM_RA_093	23.1
HEM_RA_134	28.7
HEM_RA_150	25.5
HEM_RA_155	2.69
HEM_RA_156	16.2
HEM_RA_158	1.25
HEM_RA_160	34.6
HEM_RA_164	10.5

## Sheet: Fig. 1b
Patient Code	SF TLR4-	SF TLR4+
HEM_RA_051	112384	252352
HEM_RA_068	122176	262080
HEM_RA_069	56576	101568
HEM_RA_070	103808	161216
HEM_RA_093	52928	115840
HEM_RA_134	78592	196224
HEM_RA_150	79040	190656
HEM_RA_155	65856	147840
HEM_RA_156	67008	173632
HEM_RA_158	54784	124992
HEM_RA_160	60736	72512
HEM_RA_164	51520	98112

## Sheet: Fig. 1c
Patient Code	SF TLR4-	SF TLR4+
HEM_RA_051	1518	7646
HEM_RA_068	1870	4997
HEM_RA_069	1199	3286
HEM_RA_070	1239	4537
HEM_RA_093	851	4407
HEM_RA_134	1275	3604
HEM_RA_150	2297	11936
HEM_RA_155	1808	10364
HEM_RA_156	1223	4791
HEM_RA_158	1325	3926
HEM_RA_160	1014	1462
HEM_RA_164	2888	9364

## Sheet: Fig. 1d
Patient Code	PB
HEM_RA_016	1.27
HEM_RA_032	1.16
HEM_RA_011	5.2
HEM_RA_036	0.72
HEM_RA_023	0.13
HEM_RA_037	5.29
HEM_RA_001	2.6
HEM_RA_039	1.6
HEM_RA_030	21.9
HEM_RA_007	28.7
HEM_RA_063	1.97
HEM_RA_064	2.7
HEM_RA_065	0.14
HEM_RA_066	1.52
HEM_RA_051	12.5
HEM_RA_068	13.6
HEM_RA_069	3.11
HEM_RA_070	14.9
HEM_RA_071	6.15
HEM_RA_072	0.83
HEM_RA_073	0.83
HEM_RA_074	0.84
HEM_RA_075	2.09
HEM_RA_076	12.9
HEM_RA_078	0.02
HEM_RA_079	0.74
HEM_RA_080	0.43
HEM_RA_081	0.49
HEM_RA_082	0.78
HEM_RA_083	0.54
HEM_RA_084	0.42
HEM_RA_085	9.17
HEM_RA_086	25.9
HEM_RA_088	2.23
HEM_RA_087	26.2
HEM_RA_089	0.36
HEM_RA_090	14.7
HEM_RA_091	2.83
HEM_RA_092	4.17
HEM_RA_093	0.85
HEM_RA_094	3.83
HEM_RA_095	1.77
HEM_RA_096	0.12
HEM_RA_097	4.03
HEM_RA_098	12.6
HEM_RA_099	3.57
HEM_RA_100	6.27
HEM_RA_101	0.34
HEM_RA_102	10.8
HEM_RA_103	1.13
HEM_RA_104	5.29
HEM_RA_105	2.66
HEM_RA_106	15.2
HEM_RA_107	2.21
HEM_RA_108	7.71
HEM_RA_109	2.17
HEM_RA_110	7.92
HEM_RA_111	5.08
HEM_RA_112	13.5
HEM_RA_113	12.6
HEM_RA_114	0.53
HEM_RA_115	1.27
HEM_RA_116	8.34
HEM_RA_117	8.16
HEM_RA_118	1.73
HEM_RA_119	0.92
HEM_RA_120	1.39
HEM_RA_123	0.42
HEM_RA_124	6.59
HEM_RA_125	9.12
HEM_RA_126	15.5
HEM_RA_127	15.5
HEM_RA_128	0.64
HEM_RA_129	22.4
HEM_RA_130	9.49
HEM_RA_131	4.6
HEM_RA_132	0.46
HEM_RA_133	0.78
HEM_RA_134	2.35
HEM_RA_135	1.48
HEM_RA_136	6.41
HEM_RA_137	8.23
HEM_RA_138	3.2
HEM_RA_139	6.76
HEM_RA_140	14.4
HEM_RA_141	0.96
HEM_RA_142	1.46
HEM_RA_143	1.53
HEM_RA_144	1.44
HEM_RA_145	12.3
HEM_RA_146	8.44
HEM_RA_147	2.87
HEM_RA_148	11.2
HEM_RA_149	4.22
HEM_RA_150	8.05
HEM_RA_151	10.5
HEM_RA_152	5.17
HEM_RA_153	11
HEM_RA_154	6.92
HEM_RA_155	1.11

## Sheet: Fig. 1e
Patient Code	PB TLR4-	PB TLR4+
HEM_RA_016	113280	245312
HEM_RA_032	112000	244928
HEM_RA_011	115968	262080
HEM_RA_036	116928	233536
HEM_RA_023	94912	235136
HEM_RA_037	100224	239552
HEM_RA_001	102208	245504
HEM_RA_039	102272	217600
HEM_RA_030	100096	243392
HEM_RA_007	99392	241856
HEM_RA_063	104256	225280
HEM_RA_064	99200	236544
HEM_RA_065	104578	239872
HEM_RA_066	94848	222144
HEM_RA_051	78208	227712
HEM_RA_068	97344	237896
HEM_RA_069	107392	199616
HEM_RA_070	99072	235648
HEM_RA_071	98432	242688
HEM_RA_072	99520	248000
HEM_RA_073	110912	244864
HEM_RA_074	102592	245888
HEM_RA_075	104256	244800
HEM_RA_076	97664	246784
HEM_RA_078	109824	220608
HEM_RA_079	102016	232640
HEM_RA_080	112640	238400
HEM_RA_081	107904	244736
HEM_RA_082	109588	250815
HEM_RA_083	110912	249216
HEM_RA_084	112000	243968
HEM_RA_085	72640	185792
HEM_RA_086	75264	194048
HEM_RA_088	85120	207936
HEM_RA_087	86208	211776
HEM_RA_089	83392	232512
HEM_RA_090	84672	219520
HEM_RA_091	112576	200576
HEM_RA_092	111360	238208
HEM_RA_093	33856	53312
HEM_RA_094	43008	139520
HEM_RA_095	35648	135552
HEM_RA_096	153600	226368
HEM_RA_097	71488	178240
HEM_RA_098	73344	182848
HEM_RA_099	71168	166656
HEM_RA_100	92608	239808
HEM_RA_101	71168	181760
HEM_RA_102	68352	166208
HEM_RA_103	75200	197376
HEM_RA_104	72704	181888
HEM_RA_105	74496	186880
HEM_RA_106	72512	180480
HEM_RA_107	73216	185472
HEM_RA_108	73600	184448
HEM_RA_109	71872	182144
HEM_RA_110	71296	174016
HEM_RA_111	75200	184192
HEM_RA_112	70528	191232
HEM_RA_113	73408	186368
HEM_RA_114	73536	191424
HEM_RA_115	75136	194560
HEM_RA_116	76352	183872
HEM_RA_117	74816	185600
HEM_RA_118	74560	182400
HEM_RA_119	72704	200832
HEM_RA_120	73792	195712
HEM_RA_123	75008	188800
HEM_RA_124	70400	182080
HEM_RA_125	75136	207168
HEM_RA_126	72064	191104
HEM_RA_127	74624	206272
HEM_RA_128	77888	202432
HEM_RA_129	69568	177792
HEM_RA_130	72256	184960
HEM_RA_131	71104	190784
HEM_RA_132	72704	184064
HEM_RA_133	72256	193536
HEM_RA_134	73280	182464
HEM_RA_135	75520	197632
HEM_RA_136	72576	200960
HEM_RA_137	80192	203520
HEM_RA_138	72512	190144
HEM_RA_139	69440	176576
HEM_RA_140	82624	212352
HEM_RA_141	80128	213056
HEM_RA_142	78464	201792
HEM_RA_143	78400	194944
HEM_RA_144	77184	192128
HEM_RA_145	80704	210240
HEM_RA_146	76928	206016
HEM_RA_147	77696	212416
HEM_RA_148	72960	174528
HEM_RA_149	74688	187840
HEM_RA_150	75840	205568
HEM_RA_151	75328	198848
HEM_RA_152	74304	178560
HEM_RA_153	75840	185984
HEM_RA_154	71040	186432
HEM_RA_155	57600	136704

## Sheet: Fig. 1f
Patient Code	PB TLR4-	PB TLR4+
HEM_RA_016	960	3597
HEM_RA_032	873	3950
HEM_RA_011	1020	3561
HEM_RA_036	927	3413
HEM_RA_023	770	3214
HEM_RA_037	784	3189
HEM_RA_001	869	3046
HEM_RA_039	794	2957
HEM_RA_030	752	3083
HEM_RA_007	812	3279
HEM_RA_063	1170	3863
HEM_RA_064	945	4116
HEM_RA_065	1112	5082
HEM_RA_066	941	4202
HEM_RA_051	925	4074
HEM_RA_068	1117	4299
HEM_RA_069	1258	4108
HEM_RA_070	1012	4290
HEM_RA_071	893	3497
HEM_RA_072	875	3991
HEM_RA_073	1141	4751
HEM_RA_074	1026	4237
HEM_RA_075	954	4193
HEM_RA_076	990	3894
HEM_RA_078	925	3641
HEM_RA_079	862	4643
HEM_RA_080	994	3656
HEM_RA_081	1010	5202
HEM_RA_082	1040	3746
HEM_RA_083	1057	4125
HEM_RA_084	1125	3634
HEM_RA_085	1097	5416
HEM_RA_086	1179	5640
HEM_RA_088	1038	4721
HEM_RA_087	1069	4116
HEM_RA_089	895	5725
HEM_RA_090	994	4116
HEM_RA_091	775	2739
HEM_RA_092	823	4334
HEM_RA_093	873	2283
HEM_RA_094	793	2670
HEM_RA_095	816	2639
HEM_RA_096	910	2405
HEM_RA_097	916	4202
HEM_RA_098	1117	4398
HEM_RA_099	788	3406
HEM_RA_100	705	4380
HEM_RA_101	737	3926
HEM_RA_102	796	3312
HEM_RA_103	826	4944
HEM_RA_104	750	3983
HEM_RA_105	879	3886
HEM_RA_106	805	3894
HEM_RA_107	755	3723
HEM_RA_108	760	3420
HEM_RA_109	1244	6363
HEM_RA_110	1470	6718
HEM_RA_111	1478	6460
HEM_RA_112	1426	6821
HEM_RA_113	1615	6987
HEM_RA_114	1407	7049
HEM_RA_115	1515	8953
HEM_RA_116	1453	5725
HEM_RA_117	1402	5989
HEM_RA_118	1453	6200
HEM_RA_119	1360	8135
HEM_RA_120	1320	6987
HEM_RA_123	1402	6267
HEM_RA_124	1355	5824
HEM_RA_125	1405	7349
HEM_RA_126	1366	5762
HEM_RA_127	1506	7301
HEM_RA_128	1389	7904
HEM_RA_129	1337	5640
HEM_RA_130	1379	6645
HEM_RA_131	1481	6896
HEM_RA_132	1366	6866
HEM_RA_133	1312	7800
HEM_RA_134	1381	6792
HEM_RA_135	1337	6792
HEM_RA_136	1179	6821
HEM_RA_137	1781	8658
HEM_RA_138	1292	6120
HEM_RA_139	1273	5509
HEM_RA_140	1791	8081
HEM_RA_141	1489	8486
HEM_RA_142	1440	7080
HEM_RA_143	1538	6418
HEM_RA_144	1529	6616
HEM_RA_145	1794	8392
HEM_RA_146	1467	7663
HEM_RA_147	1532	8027
HEM_RA_148	1459	5750
HEM_RA_149	1544	7596
HEM_RA_150	1407	8873
HEM_RA_151	1292	6896
HEM_RA_152	1368	5849
HEM_RA_153	1467	7142
HEM_RA_154	1225	7529
HEM_RA_155	1249	4016

## Sheet: Fig. 1g
Patient Code	PB	SF
HEM_RA_051	12.5	52.6
HEM_RA_068	13.6	64.6
HEM_RA_069	3.11	11.3
HEM_RA_070	14.9	32.1
HEM_RA_093	0.89	23.1
HEM_RA_134	10.6	28.7
HEM_RA_150	6.81	25.5
HEM_RA_155	0.47	2.69
HEM_RA_156	1.52	16.2
HEM_RA_158	1.96	1.25
HEM_RA_160	0.72	34.6
HEM_RA_164	1.87	10.5

## Sheet: Fig. 1h
Patient Code	PB	SF
HEM_RA_051	37.6	233
HEM_RA_068	46.5	2945
HEM_RA_069	41.9	656
HEM_RA_070	54.6	242
HEM_RA_093	31.8	71
HEM_RA_134	26.1	212
HEM_RA_150	28.1	84.8
HEM_RA_155	11.1	14.9
HEM_RA_156	18.4	48.9
HEM_RA_160	47.3	78.7
HEM_RA_164	91.8	173

## Sheet: Fig. 1i
Patient Code	PB	SF
HEM_RA_051	12.5	52.6
HEM_RA_068	13.6	64.6
HEM_RA_069	3.11	11.3
HEM_RA_070	14.9	32.1
HEM_RA_093	0.89	23.1
HEM_RA_134	10.6	28.7
HEM_RA_150	6.81	25.5
HEM_RA_155	0.47	2.69
HEM_RA_156	1.52	16.2
HEM_RA_158	1.96	1.25
HEM_RA_160	0.72	34.6
HEM_RA_164	1.87	10.5

## Sheet: Fig. 1l
HLA- DR-	HLA- DR+
114452	89550
102394	76203
93202	78104
69055	74301
74535	79507
72634	122771
80054	166296
80328	72746
75807	143278
68088	108937
74418	97813
77110	88447
75087	70471
63202	121573
73715	86402
73841	81578
60545	82833
78560	89072
76676	163421
68499	88122
75938	86190
69146	88321
80883	79876
74132	72642
89225	73198
78083	72111
74222	84205
60997	75781
72243	89055
70059	73902
66446	85751
68066	87219
86589	90137
78404	94223
70358	73967
87336	73567
72391	79207
77362	96597
70267	85109
74701	95855
72182	89012
76402	117074
79920	84826
72842	76637
79985	106450
77032	67874
78921	94587
74440
73307
68196
68036
68352
63228
74982
67631
29038
68874
66303
69620
68261
75760
78548
65790
66907
96428
78335
75659
77788
72012
70862
69716
66537
75278
62538
60871
67532

[truncated: 2 more sheets: Fig. 1m, Fig. 1n]
