# Supplementary material for: Direct tissue-sensing reprograms TLR4+ Tfh-like cells inflammatory profile in the joints of rheumatoid arthritis patients
Source: Commun Biol. 2021 Sep 27;4:1135. doi: 10.1038/s42003-021-02659-0 (PMC8476501; doi:10.1038/s42003-021-02659-0)
Supplement: Supplementary file 8 — Supplementary Data 5 [file 42003_2021_2659_MOESM8_ESM.xlsx]

## Sheet: Fig. 2b
Patient Code	PB TLR4-	PB TLR4+
HEM_RA_128	52	96.1
HEM_RA_129	63.9	99.7
HEM_RA_131	19	60.8
HEM_RA_132	19	51
HEM_RA_133	22.3	42
HEM_RA_137	57.8	87.6
HEM_RA_138	11.6	37.2
HEM_RA_140	52.8	83.7
HEM_RA_141	90.6	99.3
HEM_RA_142	58.7	95.9
HEM_RA_145	56.2	97.8
HEM_RA_146	25.5	63
HEM_RA_147	16.8	57.3

## Sheet: Fig. 2c
Patient Code	PB TLR4-	PB TLR4+
HEM_RA_128	424.13	2474.98
HEM_RA_129	539.13	2930.98
HEM_RA_131	259.2	1140
HEM_RA_132	195.2	1012
HEM_RA_133	213.2	797
HEM_RA_137	573.4	2012
HEM_RA_138	208.4	942
HEM_RA_140	465.5	1955.5
HEM_RA_141	996.5	3456.5
HEM_RA_142	517.5	2165.5
HEM_RA_145	584.4	2580
HEM_RA_146	303.4	1357
HEM_RA_147	245.4	1111

## Sheet: Fig. 2d
Patient Code	PB TLR4-	PB TLR4+
HEM_RA_128	58.6	94.4
HEM_RA_129	47.5	99.9
HEM_RA_131	2.56	97.7
HEM_RA_132	4.05	76.3
HEM_RA_133	3.88	89.4
HEM_RA_137	42.8	93.7
HEM_RA_138	43.6	97.9
HEM_RA_140	38.9	96.1
HEM_RA_141	37.2	86.9
HEM_RA_142	54.8	85.7
HEM_RA_145	77.6	93.4
HEM_RA_146	79	99.3
HEM_RA_147	59.8	96.7

## Sheet: Fig. 2e
Patient Code	PB TLR4-	PB TLR4+
HEM_RA_128	317.2	5224
HEM_RA_129	198.2	2706
HEM_RA_131	248.2	3043.1
HEM_RA_132	315.2	1588.1
HEM_RA_133	199.2	2399.1
HEM_RA_137	163.07	3935.6
HEM_RA_138	171.07	4602.6
HEM_RA_140	131.82	4081.1
HEM_RA_141	114.82	3543.1
HEM_RA_142	289.82	1772.1
HEM_RA_145	710.24	4781
HEM_RA_146	551.24	4088
HEM_RA_147	366.24	3729
