# Supplementary material for: Direct tissue-sensing reprograms TLR4+ Tfh-like cells inflammatory profile in the joints of rheumatoid arthritis patients
Source: Commun Biol. 2021 Sep 27;4:1135. doi: 10.1038/s42003-021-02659-0 (PMC8476501; doi:10.1038/s42003-021-02659-0)
Supplement: Supplementary file 9 — Supplementary Data 6 [file 42003_2021_2659_MOESM9_ESM.xlsx]

## Sheet: Fig. 3a
Patient Code	PB
HEM_RA_161	3.96
HEM_RA_162	3.33
HEM_RA_163	15.1
HEM_RA_165	3.53
HEM_RA_167	13.7
HEM_RA_168	13

## Sheet: Fig. 3b
Patient Code	unst	TCR CD28
HEM_RA_163	1.14	4.75
HEM_RA_165	1.12	1.33
HEM_RA_167	0.63	1.38
HEM_RA_168	1.45	5.13

## Sheet: Fig. 3d
unst	TCR CD28	TCR CD28 LPS
56161390	160898000	445231500
81609830	242585000	169600900
150710500	289615200	352830200
38343890	261996100	330149100
61380240	84936090	232163200
99325420	268424300	231555900
85973420	64672020	121378700
48353550	121012200	191429700
89378750	179665300	352849300
76457900	161408300	376735500
58249090	164759000	162167900
84565950	104077700	190613300
57641120	104097600	201486800
40261830	63278660	170328800
67987820	103318800	223949400
52378800	154911100	159429500
44536880	176424400	308428500
66278690	261264300	129512600
61809620	304199600	226675200
47906950	142757600	207619300
78776200	36135520	313665600
54734880	251329000	237855900
102876000	231287700	255063700
27464000	44733170	78005010
41236850	302936000	153433600
37005870	359464500	217029500
29726070	188835000	172248600
68155100	332279500	288489400
109090700	335159100	169935900
65597110	280622100	210753800
34313390	379071500	237976300
53740540	241023600	251792800
67799040	279126100	286088100
32597070	221416700	213600700
56388830	226179300	215226400
38266280	104411400	222298000
131909700	399105000	239044400
151480400	179786400	261208600
106113500	250565500	221963100
133680400	134938900	460165400
122761300		237590200
92100100		261587600
126781800		181449300
		257258600
		199962300
		318144600
		162955900
		72556980
		154424500
		296035800

## Sheet: Fig. 3e
TCR CD28	TCR CD28 LPS
92800	94592
94848	100928
94016	98432
70912	87936
89728	163648
80384	161024
85696	155968
39936	48256
48576	55168
78464	82176
84160	98048
36800	37888
51584	52672
45696	50112
46080	47808
45888	49408
46464	48064
33536	42496
43328	49856
44096	48000
36928	38592
28992	31488
30592	32640
28736	34176
41344	45184
41600	46656
117120	131392
37056	36928
34816	39808
35008	37888
45760	47680
126784	165440
147968	159936
170816	187904
30208	33152
40896	46080
91776	93376
57472	46592
46272	46144
42368	44672
33984	33984
34752	34816
33792	33536
98048	110080
60928	64512
136832	150080
83328	86080
71040	79296
104704	169920
56704	65214
60096	64832
141184	149440
74880	113664

## Sheet: Fig. 3f
TCR CD28	TCR CD28 LPS
18.66	38.47
27.75	60.01
62.31	56.14
30.81	61.81
28.97	60.44
28.21	49.82
43.34	58.81
20.65	22.49
27.16	57.62
27.475	55.24
52.84	65.93
50.07	63.51
77.84	88.36
39.14	42.52
40.88	53.8
38.1	70.75
57.52	71.15
58.33	62.08
49.85	59.58
24.84	31.3
46.06	61.47
63.48	73.52
52.76	70.33
43.27	55.75
67.97	73.42
25.1	36.97
47.32	68.93
18.8	25.1
42.31	44.7
57.98	63.94
45.72	53.17
31.47	52.08
51.88	74.76
64	64.9
72.4	69.1
25.36	58.97
57.96	65.57
12.34	39.55
20.96	44.6

## Sheet: Fig. 3g
HD Code	TCR CD28	TCR CD28 LPS
CEDOC_HD_010	14339	661
CEDOC_HD_026	195825	3964
CEDOC_HD_012	29288	8699
CEDOC_HD_014	14217	13419
CEDOC_HD_030	14250	13357

## Sheet: Fig. 3h
HD Code	TCR CD28	TCR CD28 LPS
CEDOC_HD_010	11.2	82
CEDOC_HD_026	43.8	55.6
CEDOC_HD_012	14.3	69.3
CEDOC_HD_014	3.84	21.3
CEDOC_HD_030	3.96	22.4
