# Supplementary material for: Direct tissue-sensing reprograms TLR4+ Tfh-like cells inflammatory profile in the joints of rheumatoid arthritis patients
Source: Commun Biol. 2021 Sep 27;4:1135. doi: 10.1038/s42003-021-02659-0 (PMC8476501; doi:10.1038/s42003-021-02659-0)
Supplement: Supplementary file 10 — Supplementary Data 7 [file 42003_2021_2659_MOESM10_ESM.xlsx]

## Sheet: Fig. 4a
Patient Code	≤65	>65
HEM_AR_016	1.27
HEM_AR_032	1.16
HEM_AR_011		5.2
HEM_AR_036	0.72
HEM_AR_023	0.13
HEM_AR_037	5.29
HEM_AR_001	2.6
HEM_AR_039	1.6
HEM_AR_030	21.9
HEM_AR_007		28.7
HEM_AR_063		1.97
HEM_AR_064	2.7
HEM_AR_065	0.14
HEM_AR_066		1.52
HEM_AR_067		0
HEM_AR_051	12.5
HEM_AR_068	13.6
HEM_AR_069	3.11
HEM_AR_070		14.9
HEM_AR_071	6.15
HEM_AR_072	0.83
HEM_AR_073		0.83
HEM_AR_074		0.84
HEM_AR_075	2.09
HEM_AR_076	12.9
HEM_AR_078		0.02
HEM_AR_079		0.74
HEM_AR_080		0.43
HEM_AR_081		0.49
HEM_AR_082	0.78
HEM_AR_083	0.54
HEM_AR_084		0.42
HEM_AR_085	9.17
HEM_AR_086	25.9
HEM_AR_088	2.23
HEM_AR_087		26.2
HEM_AR_089	0.36
HEM_AR_090	14.7
HEM_AR_091		2.83
HEM_AR_092		4.17
HEM_AR_093	0.85
HEM_AR_094		3.83
HEM_AR_095	1.77
HEM_AR_096	0.12
HEM_AR_097		4.03
HEM_AR_098		12.6
HEM_AR_099	3.57
HEM_AR_100		6.27
HEM_AR_101	0.34
HEM_AR_102	10.8
HEM_AR_103	1.13
HEM_AR_104	5.29
HEM_AR_105	2.66
HEM_AR_106		15.2
HEM_AR_107		2.21
HEM_AR_108	7.71
HEM_AR_109	2.17
HEM_AR_110		7.92
HEM_AR_111	5.08
HEM_AR_112		13.5
HEM_AR_113		12.6
HEM_AR_114	0.53
HEM_AR_115	1.27
HEM_AR_116	8.34
HEM_AR_117	8.16
HEM_AR_118	1.73
HEM_AR_119	0.92
HEM_AR_120	1.39
HEM_AR_123	0.42
HEM_AR_124		6.59
HEM_AR_125	9.12
HEM_AR_126		15.5
HEM_AR_127	15.5
HEM_AR_128	0.64
HEM_AR_129		22.4
HEM_AR_130	9.49
HEM_AR_131		4.6
HEM_AR_132	0.46
HEM_AR_133	0.78
HEM_AR_134	2.35
HEM_AR_135		1.48
HEM_AR_136		6.41
HEM_AR_137	8.23
HEM_AR_138		3.2
HEM_AR_139	6.76
HEM_AR_140	14.4
HEM_AR_141	0.96
HEM_AR_142	1.46
HEM_AR_143	1.53
HEM_AR_144	1.44
HEM_AR_145		12.3
HEM_AR_146		8.44
HEM_AR_147	2.87
HEM_AR_148		11.2
HEM_AR_149	4.22
HEM_AR_150	8.05
HEM_AR_151	10.5
HEM_AR_152		5.17
HEM_AR_153	11
HEM_AR_154		6.92
HEM_AR_155	1.11

## Sheet: Fig. 4b
Patient Code	F	M
HEM_AR_016	1.27
HEM_AR_032	1.16
HEM_AR_011	5.2
HEM_AR_036	0.72
HEM_AR_023	0.13
HEM_AR_037	5.29
HEM_AR_001	2.6
HEM_AR_039	1.6
HEM_AR_030		21.9
HEM_AR_007	28.7
HEM_AR_063	1.97
HEM_AR_064		2.7
HEM_AR_065	0.14
HEM_AR_066		1.52
HEM_AR_067	0
HEM_AR_051	12.5
HEM_AR_068		13.6
HEM_AR_069		3.11
HEM_AR_070	14.9
HEM_AR_071	6.15
HEM_AR_072	0.83
HEM_AR_073	0.83
HEM_AR_074	0.84
HEM_AR_075	2.09
HEM_AR_076	12.9
HEM_AR_078	0.02
HEM_AR_079	0.74
HEM_AR_080	0.43
HEM_AR_081	0.49
HEM_AR_082	0.78
HEM_AR_083	0.54
HEM_AR_084	0.42
HEM_AR_085	9.17
HEM_AR_086	25.9
HEM_AR_088	2.23
HEM_AR_087	26.2
HEM_AR_089	0.36
HEM_AR_090	14.7
HEM_AR_091	2.83
HEM_AR_092	4.17
HEM_AR_093	0.85
HEM_AR_094	3.83
HEM_AR_095	1.77
HEM_AR_096	0.12
HEM_AR_097	4.03
HEM_AR_098	12.6
HEM_AR_099		3.57
HEM_AR_100	6.27
HEM_AR_101	0.34
HEM_AR_102	10.8
HEM_AR_103	1.13
HEM_AR_104	5.29
HEM_AR_105	2.66
HEM_AR_106	15.2
HEM_AR_107	2.21
HEM_AR_108	7.71
HEM_AR_109	2.17
HEM_AR_110	7.92
HEM_AR_111	5.08
HEM_AR_112	13.5
HEM_AR_113	12.6
HEM_AR_114	0.53
HEM_AR_115	1.27
HEM_AR_116		8.34
HEM_AR_117		8.16
HEM_AR_118	1.73
HEM_AR_119	0.92
HEM_AR_120	1.39
HEM_AR_123	0.42
HEM_AR_124	6.59
HEM_AR_125	9.12
HEM_AR_126	15.5
HEM_AR_127	15.5
HEM_AR_128	0.64
HEM_AR_129		22.4
HEM_AR_130		9.49
HEM_AR_131		4.6
HEM_AR_132		0.46
HEM_AR_133	0.78
HEM_AR_134	2.35
HEM_AR_135	1.48
HEM_AR_136	6.41
HEM_AR_137	8.23
HEM_AR_138	3.2
HEM_AR_139		6.76
HEM_AR_140		14.4
HEM_AR_141	0.96
HEM_AR_142	1.46
HEM_AR_143	1.53
HEM_AR_144	1.44
HEM_AR_145	12.3
HEM_AR_146	8.44
HEM_AR_147	2.87
HEM_AR_148	11.2
HEM_AR_149	4.22
HEM_AR_150	8.05
HEM_AR_151	10.5
HEM_AR_152	5.17
HEM_AR_153	11
HEM_AR_154	6.92
HEM_AR_155		1.11

## Sheet: Fig. 4c
Patient Code	RF-	RF+
HEM_AR_016		1.27
HEM_AR_011		5.2
HEM_AR_036		0.72
HEM_AR_023		0.13
HEM_AR_037		5.29
HEM_AR_001		2.6
HEM_AR_039		1.6
HEM_AR_030		21.9
HEM_AR_063		1.97
HEM_AR_064		2.7
HEM_AR_065		0.14
HEM_AR_066		1.52
HEM_AR_067	0
HEM_AR_051	12.5
HEM_AR_068		13.6
HEM_AR_069	3.11
HEM_AR_070	14.9
HEM_AR_072	0.83
HEM_AR_073		0.83
HEM_AR_074	0.84
HEM_AR_075		2.09
HEM_AR_076		12.9
HEM_AR_078		0.02
HEM_AR_081		0.49
HEM_AR_082		0.78
HEM_AR_083		0.54
HEM_AR_084		0.42
HEM_AR_085		9.17
HEM_AR_086		25.9
HEM_AR_088		2.23
HEM_AR_087		26.2
HEM_AR_089		0.36
HEM_AR_090		14.7
HEM_AR_091		2.83
HEM_AR_094		3.83
HEM_AR_095		1.77
HEM_AR_096		0.12
HEM_AR_097		4.03
HEM_AR_098		12.6
HEM_AR_099	3.57
HEM_AR_100	6.27
HEM_AR_102		10.8
HEM_AR_103		1.13
HEM_AR_104	5.29
HEM_AR_105		2.66
HEM_AR_106		15.2
HEM_AR_107		2.21
HEM_AR_108	7.71
HEM_AR_109		2.17
HEM_AR_110
HEM_AR_111	5.08
HEM_AR_115		1.27
HEM_AR_116		8.34
HEM_AR_117		8.16
HEM_AR_118	1.73
HEM_AR_119		0.92
HEM_AR_120		1.39
HEM_AR_123		0.42
HEM_AR_125		9.12
HEM_AR_126		15.5
HEM_AR_127		15.5
HEM_AR_129		22.4
HEM_AR_131	4.6
HEM_AR_132		0.46
HEM_AR_133		0.78
HEM_AR_134	2.35
HEM_AR_135	1.48
HEM_AR_136		6.41
HEM_AR_137		8.23
HEM_AR_138	3.2
HEM_AR_139		6.76
HEM_AR_140		14.4
HEM_AR_141		0.96
HEM_AR_142		1.46
HEM_AR_143		1.53
HEM_AR_144	1.44
HEM_AR_145	12.3
HEM_AR_147		2.87
HEM_AR_148		11.2
HEM_AR_149		4.22
HEM_AR_151		10.5
HEM_AR_152		5.17
HEM_AR_153		11
HEM_AR_154	6.92
HEM_AR_155		1.11

## Sheet: Fig. 4d
Patient Code	RF	% TLR4
HEM_AR_016	30.8	1.27
HEM_AR_011	194	5.2
HEM_AR_036	45.5	0.72
HEM_AR_023	40.6	0.13
HEM_AR_037	71.3	5.29
HEM_AR_001	399	2.6
HEM_AR_039	487	1.6
HEM_AR_030	65	21.9
HEM_AR_063	59.1	1.97
HEM_AR_064	159	2.7
HEM_AR_065	1350	0.14
HEM_AR_066	390	1.52
HEM_AR_068	58.7	13.6
HEM_AR_073	83.2	0.83
HEM_AR_075	21.2	2.09
HEM_AR_076	342	12.9
HEM_AR_078	98.8	0.02
HEM_AR_081	81.5	0.49
HEM_AR_082	276	0.78
HEM_AR_083	172	0.54
HEM_AR_084	45.3	0.42
HEM_AR_085	43.3	9.17
HEM_AR_086	81.3	25.9
HEM_AR_088	358	2.23
HEM_AR_087	26.1	26.2
HEM_AR_089	133	0.36
HEM_AR_090	184	14.7
HEM_AR_091	48.9	2.83
HEM_AR_094	155	3.83
HEM_AR_095	18.6	1.77
HEM_AR_096	64.7	0.12
HEM_AR_097	28.7	4.03
HEM_AR_098	356	12.6
HEM_AR_102	269	10.8
HEM_AR_103	503	1.13
HEM_AR_105	228	2.66
HEM_AR_106	106	15.2
HEM_AR_107	798	2.21
HEM_AR_109	533	2.17
HEM_AR_115	39	1.27
HEM_AR_116	250	8.34
HEM_AR_117	1266	8.16
HEM_AR_119	103	0.92
HEM_AR_120	37.5	1.39
HEM_AR_123	36.8	0.42
HEM_AR_125	583	9.12
HEM_AR_126	16.4	15.5
HEM_AR_127	991	15.5
HEM_AR_129	940	22.4
HEM_AR_132	546	0.46
HEM_AR_133	561.6	0.78
HEM_AR_136	393	6.41
HEM_AR_137	683	8.23
HEM_AR_139	86.6	6.76
HEM_AR_140	45.8	14.4
HEM_AR_141	87.2	0.96
HEM_AR_142	50.2	1.46
HEM_AR_143	243	1.53
HEM_AR_147	45.6	2.87
HEM_AR_148	50.2	11.2
HEM_AR_149	22.3	4.22
HEM_AR_151	309	10.5
HEM_AR_152	73	5.17
HEM_AR_153	252	11
HEM_AR_155	89.3	1.11

## Sheet: Fig. 4e
Patient Code	CCP-	CCP+
HEM_AR_016	1.27
HEM_AR_032		1.16
HEM_AR_011		5.2
HEM_AR_036		0.72
HEM_AR_023		0.13
HEM_AR_037		5.29
HEM_AR_001		21.9
HEM_AR_039		28.7
HEM_AR_030		2.6
HEM_AR_007	1.6
HEM_AR_063		1.97
HEM_AR_064		2.7
HEM_AR_065		0.14
HEM_AR_066		1.52
HEM_AR_067	0
HEM_AR_051	12.5
HEM_AR_068		13.6
HEM_AR_069	3.11
HEM_AR_070		14.9
HEM_AR_071		6.15
HEM_AR_072	0.83
HEM_AR_073		0.83
HEM_AR_074	0.84
HEM_AR_075		2.09
HEM_AR_076		12.9
HEM_AR_078	0.02
HEM_AR_079		0.74
HEM_AR_080	0.43
HEM_AR_081		0.49
HEM_AR_082	0.78
HEM_AR_083		0.54
HEM_AR_084	0.42
HEM_AR_085		9.17
HEM_AR_086		25.9
HEM_AR_087	26.2
HEM_AR_088		2.23
HEM_AR_089		0.36
HEM_AR_090		14.7
HEM_AR_091	2.83
HEM_AR_092		4.17
HEM_AR_093		0.85
HEM_AR_094		3.83
HEM_AR_095		1.77
HEM_AR_096		0.12
HEM_AR_097		4.03
HEM_AR_098		12.6
HEM_AR_099		3.57
HEM_AR_100	6.27
HEM_AR_101		0.34
HEM_AR_102		10.8
HEM_AR_103		1.13
HEM_AR_104	5.29
HEM_AR_105	2.66
HEM_AR_106		15.2
HEM_AR_107		2.21
HEM_AR_108	7.71
HEM_AR_109		2.17
HEM_AR_110		7.92
HEM_AR_111		5.08
HEM_AR_112		13.5
HEM_AR_113	12.6
HEM_AR_114	0.53
HEM_AR_115		1.27
HEM_AR_116		8.34
HEM_AR_117		8.16
HEM_AR_118		1.73
HEM_AR_119		0.92
HEM_AR_120		1.39
HEM_AR_123		0.42
HEM_AR_124		6.59
HEM_AR_125		9.12
HEM_AR_126		15.5
HEM_AR_127		15.5
HEM_AR_128		0.64
HEM_AR_129		22.4
HEM_AR_130		9.49
HEM_AR_131	4.6
HEM_AR_132		0.46
HEM_AR_133		0.78
HEM_AR_134		2.35
HEM_AR_135	1.48
HEM_AR_136		6.41
HEM_AR_137		8.23
HEM_AR_138	3.2
HEM_AR_139	6.76
HEM_AR_140		14.4
HEM_AR_141		0.96
HEM_AR_142	1.46
HEM_AR_143		1.53
HEM_AR_144		1.44
HEM_AR_145		12.3
HEM_AR_146		8.44
HEM_AR_147		2.87
HEM_AR_148		11.2
HEM_AR_149		4.22
HEM_AR_150	8.05

## Sheet: Fig. 4f
Patient Code	CCP+	% TLR4
HEM_AR_032	100.4	1.16
HEM_AR_011	98.47	5.2
HEM_AR_036	10.15	0.72
HEM_AR_023	34.04	0.13
HEM_AR_037	128.2	5.29
HEM_AR_001	86.99	21.9
HEM_AR_039	349.7	28.7
HEM_AR_030	662.7	2.6
HEM_AR_063	795	1.97
HEM_AR_064	613.8	2.7
HEM_AR_065	47.53	0.14
HEM_AR_066	293.8	1.52
HEM_AR_068	94.72	13.6
HEM_AR_070	59.64	14.9
HEM_AR_071	377.3	6.15
HEM_AR_073	6.323	0.83
HEM_AR_075	56.91	2.09
HEM_AR_076	199.7	12.9
HEM_AR_079	6.322	0.74
HEM_AR_081	47.37	0.49
HEM_AR_083	584.4	0.54
HEM_AR_085	36.28	9.17
HEM_AR_086	44.41	25.9
HEM_AR_088	9.527	2.23
HEM_AR_089	38.9	0.36
HEM_AR_090	176.7	14.7
HEM_AR_092	50.98	4.17
HEM_AR_093	7.885	0.85
HEM_AR_094	117.7	3.83
HEM_AR_095	123.9	1.77
HEM_AR_096	34.24	0.12
HEM_AR_097	86.87	4.03
HEM_AR_098	188	12.6
HEM_AR_099	88.47	3.57
HEM_AR_101	47.19	0.34
HEM_AR_102	40.84	10.8
HEM_AR_103	37.78	1.13
HEM_AR_106	389.1	15.2
HEM_AR_107	213.4	2.21
HEM_AR_109	64.47	2.17
HEM_AR_110	44.47	7.92
HEM_AR_111	159.2	5.08
HEM_AR_112	88.27	13.5
HEM_AR_115	160.6	1.27
HEM_AR_116	340.4	8.34
HEM_AR_117	38.59	8.16
HEM_AR_118	16.71	1.73
HEM_AR_119	256.3	0.92
HEM_AR_120	28.85	1.39
HEM_AR_123	16.23	0.42
HEM_AR_124	43.96	7.08
HEM_AR_125	375.9	9.12
HEM_AR_126	60.19	15.5
HEM_AR_127	57.61	15.5
HEM_AR_128	49.5	0.64
HEM_AR_129	293.9	22.4
HEM_AR_130	368.7	9.49
HEM_AR_132	51.7	0.46
HEM_AR_133	24.32	0.78
HEM_AR_134	19.3	2.35
HEM_AR_136	86.52	6.41
HEM_AR_137	313.9	8.23
HEM_AR_140	186.6	14.4
HEM_AR_141	25.8	0.96
HEM_AR_143	329.4	1.53
HEM_AR_144	5.042	1.44
HEM_AR_145	161.1	12.3
HEM_AR_146	13.2	8.44
HEM_AR_147	219.8	2.87
HEM_AR_148	5.497	11.2
HEM_AR_149	91.49	4.22

## Sheet: Fig. 4g
Patient Code	% TLR4	DAS28 ESR
HEM_AR_016	1.27	4.01
HEM_AR_032	1.16	5.15
HEM_AR_011	5.2	3.61
HEM_AR_036	0.72	5.5
HEM_AR_037	5.29	2.06
HEM_AR_023	0.13	3.85
HEM_AR_001	21.9	1.05
HEM_AR_039	28.7	3.89
HEM_AR_030	2.6	2.09
HEM_AR_007	1.6	2.497
HEM_AR_063	1.97	3.52
HEM_AR_064	2.7	2.16
HEM_AR_065	0.14	2.91
HEM_AR_066	1.52	2.64
HEM_AR_067	0	2.6
HEM_AR_051	12.5	3.21
HEM_AR_068	13.6	3.31
HEM_AR_069	3.11	3.5
HEM_AR_070	14.9	3.5
HEM_AR_071	6.15	4.56
HEM_AR_072	0.83	2.47
HEM_AR_073	0.83	2.53
HEM_AR_074	0.84	2.84
HEM_AR_075	2.09	4.02
HEM_AR_076	12.9	2.18
HEM_AR_078	0.02	3.19
HEM_AR_079	0.74	3.51
HEM_AR_080	0.43	3.55
HEM_AR_081	0.49	2.33
HEM_AR_082	0.78	2.1
HEM_AR_083	0.54	2.58
HEM_AR_084	0.42	2.68
HEM_AR_085	9.17	2.2
HEM_AR_086	25.9	2.47
HEM_AR_088	2.23	2.58
HEM_AR_087	26.2	2.43
HEM_AR_089	0.36	1.13
HEM_AR_090	14.7	1.61
HEM_AR_091	2.83	3.3
HEM_AR_092	4.17	2.02
HEM_AR_094	3.83	2.34
HEM_AR_095	1.77	2.79
HEM_AR_096	0.12	2.09
HEM_AR_097	4.03	2.35
HEM_AR_098	12.6	2.8
HEM_AR_099	3.57	1.93
HEM_AR_100	6.27	2.16
HEM_AR_101	0.34	2.47
HEM_AR_102	10.8	3.66
HEM_AR_103	1.13	2.42
HEM_AR_104	5.29	5.13
HEM_AR_105	2.66	4.02
HEM_AR_106	15.2	2.82
HEM_AR_107	2.21	3.85
HEM_AR_108	7.71	2.4
HEM_AR_109	2.17	2.68
HEM_AR_110	7.92	2.13
HEM_AR_111	5.08	3.3
HEM_AR_112	13.5	2.1
HEM_AR_113	12.6	2.84
HEM_AR_114	0.53	2.1
HEM_AR_115	1.27	3.087
HEM_AR_116	8.34	3.19
HEM_AR_117	8.16	2.3
HEM_AR_123	0.42	4.07
HEM_AR_124	6.59	3.76
HEM_AR_126	15.5	2.486
HEM_AR_127	15.5	4.8
HEM_AR_128	0.64	4.134
HEM_AR_129	22.4	3.038
HEM_AR_133	0.78	2.155
HEM_AR_140	14.4	1.37
HEM_AR_141	0.96	3.31
HEM_AR_145	12.3	2.4
HEM_AR_146	8.44	3.7
HEM_AR_147	2.87	2.1
HEM_AR_151	10.5	2.38
HEM_AR_152	5.17	3.04
HEM_AR_153	11	2.55
HEM_AR_154	6.92	1.46
HEM_AR_155	1.11	1.74

## Sheet: Fig. 4h
Patient Code	% TLR4	DAS PCR
HEM_AR_016	1.27	2.91
HEM_AR_032	1.16	4.99
HEM_AR_011	5.2	2.73
HEM_AR_036	0.72	5.14
HEM_AR_037	5.29	0.96
HEM_AR_023	0.13	3.09
HEM_AR_001	21.9	1.56
HEM_AR_039	28.7	2.61
HEM_AR_030	2.6	1.85
HEM_AR_007	1.6	1.15
HEM_AR_063	1.97	4.47
HEM_AR_064	2.7	2.24
HEM_AR_065	0.14	2.5
HEM_AR_066	1.52	2.35
HEM_AR_067	0	1.79
HEM_AR_051	12.5	2.91
HEM_AR_068	13.6	2.05
HEM_AR_069	3.11	3.91
HEM_AR_070	14.9	1.33
HEM_AR_071	6.15	3.95
HEM_AR_072	0.83	1.4
HEM_AR_073	0.83	1.54
HEM_AR_074	0.84	1.21
HEM_AR_075	2.09	3.83
HEM_AR_076	12.9	1.49
HEM_AR_078	0.02	2.34
HEM_AR_079	0.74	2.49
HEM_AR_080	0.43	2.59
HEM_AR_081	0.49	1.74
HEM_AR_082	0.78	1.46
HEM_AR_083	0.54	1.9
HEM_AR_084	0.42	1.47
HEM_AR_085	9.17	2.05
HEM_AR_086	25.9	1.21
HEM_AR_088	2.23	1.61
HEM_AR_087	26.2	1.95
HEM_AR_089	0.36	1.53
HEM_AR_090	14.7	1.21
HEM_AR_091	2.83	2.28
HEM_AR_092	4.17	1.21
HEM_AR_094	3.83	1.86
HEM_AR_095	1.77	1.74
HEM_AR_096	0.12	1.46
HEM_AR_097	4.03	1.69
HEM_AR_098	12.6	2.4
HEM_AR_099	3.57	2.22
HEM_AR_100	6.27	2.42
HEM_AR_101	0.34	1.75
HEM_AR_102	10.8	2.43
HEM_AR_103	1.13	1.58
HEM_AR_104	5.29	4.31
HEM_AR_105	2.66	3.43
HEM_AR_106	15.2	1.69
HEM_AR_107	2.21	2.67
HEM_AR_108	7.71	1.61
HEM_AR_109	2.17	1.73
HEM_AR_110	7.92	1.26
HEM_AR_111	5.08	2.99
HEM_AR_112	13.5	1.24
HEM_AR_113	12.6	3.02
HEM_AR_114	0.53	1.6
HEM_AR_115	1.27	1.86
HEM_AR_116	8.34	2.95
HEM_AR_117	8.16	1.86
HEM_AR_123	0.42	3.47
HEM_AR_124	6.59	3.2
HEM_AR_126	15.5	1.272
HEM_AR_127	15.5	3.92
HEM_AR_128	0.64	3.423
HEM_AR_129	22.4	2.601
HEM_AR_133	0.78	1.424
HEM_AR_140	14.4	1.35
HEM_AR_141	0.96	2.476
HEM_AR_145	12.3	2.1
HEM_AR_146	8.44	2.8
HEM_AR_147	2.87	2.2
HEM_AR_151	10.5	1.94
HEM_AR_152	5.17	2.4
HEM_AR_153	11	1.32
HEM_AR_154	6.92	1.15
HEM_AR_155	1.11	1.33

## Sheet: Fig. 4i
Patient Code	N/S	D	bD
HEM_AR_016		1.27
HEM_AR_032		1.16
HEM_AR_011		5.2
HEM_AR_036		0.72
HEM_AR_037		5.29
HEM_AR_023		0.13
HEM_AR_030		21.9
HEM_AR_007		28.7
HEM_AR_001		2.6
HEM_AR_039		1.6
HEM_AR_063			1.97
HEM_AR_064		2.7
HEM_AR_065		0.14
HEM_AR_066		1.52
HEM_AR_067		0
HEM_AR_051		12.5
HEM_AR_068		13.6
HEM_AR_069		3.11
HEM_AR_070		14.9
HEM_AR_071			6.15
HEM_AR_072			0.83
HEM_AR_073		0.83
HEM_AR_074	0.84
HEM_AR_075		2.09
HEM_AR_076		12.9
HEM_AR_078		0.02
HEM_AR_079		0.74
HEM_AR_080		0.43
HEM_AR_081		0.49
HEM_AR_082		0.78
HEM_AR_083		0.54
HEM_AR_084		0.42
HEM_AR_085		9.17
HEM_AR_086		25.9
HEM_AR_087	26.2
HEM_AR_088		2.23
HEM_AR_089		0.36
HEM_AR_090			14.7
HEM_AR_091	2.83
HEM_AR_092		4.17
HEM_AR_093		0.85
HEM_AR_094		3.83
HEM_AR_095		1.77
HEM_AR_096		0.12
HEM_AR_097		4.03
HEM_AR_098		12.6
HEM_AR_099		3.57
HEM_AR_100			6.27
HEM_AR_101		0.34
HEM_AR_102	10.8
HEM_AR_103		1.13
HEM_AR_104	5.29
HEM_AR_105		2.66
HEM_AR_106		15.2
HEM_AR_107		2.21
HEM_AR_108		7.71
HEM_AR_109		2.17
HEM_AR_110		7.92
HEM_AR_111		5.08
HEM_AR_112		13.5
HEM_AR_113		12.6
HEM_AR_114		0.53
HEM_AR_115		1.27
HEM_AR_116			8.34
HEM_AR_117		8.16
HEM_AR_118		1.73
HEM_AR_119		0.92
HEM_AR_120		1.39
HEM_AR_123	0.42
HEM_AR_124		6.59
HEM_AR_125		9.12
HEM_AR_126		15.5
HEM_AR_127			15.5
HEM_AR_128		0.64
HEM_AR_129		22.4
HEM_AR_130			9.49
HEM_AR_131		4.6
HEM_AR_132		0.46
HEM_AR_133			0.78
HEM_AR_134			2.35
HEM_AR_135		1.48
HEM_AR_136			6.41
HEM_AR_137		8.23
HEM_AR_138		3.2
HEM_AR_139		6.76
HEM_AR_140			14.4
HEM_AR_141		0.96
HEM_AR_142			1.46
HEM_AR_143		1.53
HEM_AR_144	1.44
HEM_AR_145		12.3
HEM_AR_146		8.44
HEM_AR_147		2.87
HEM_AR_148		11.2
HEM_AR_149		4.22
HEM_AR_150		8.05
HEM_AR_151		10.5
HEM_AR_152		5.17
HEM_AR_153		11
HEM_AR_154	6.92
HEM_AR_155		1.11

## Sheet: Fig. 4j
Patient Code	-	+
HEM_AR_016		1.27
HEM_AR_032	1.16
HEM_AR_011		5.2
HEM_AR_036		0.72
HEM_AR_037		5.29
HEM_AR_023	0.13
HEM_AR_030		21.9
HEM_AR_007		28.7
HEM_AR_001		2.6
HEM_AR_039		1.6
HEM_AR_063		1.97
HEM_AR_064	2.7
HEM_AR_065	0.14
HEM_AR_066	1.52
HEM_AR_067		0
HEM_AR_051		12.5
HEM_AR_068	13.6
HEM_AR_069		3.11
HEM_AR_070		14.9
HEM_AR_071		6.15
HEM_AR_072	0.83
HEM_AR_073	0.83
HEM_AR_074		0.84
HEM_AR_075	2.09
HEM_AR_076	12.9
HEM_AR_078	0.02
HEM_AR_079		0.74
HEM_AR_080		0.43
HEM_AR_081		0.49
HEM_AR_082		0.78
HEM_AR_083	0.54
HEM_AR_084		0.42
HEM_AR_085	9.17
HEM_AR_086	25.9
HEM_AR_087	26.2
HEM_AR_088		2.23
HEM_AR_089		0.36
HEM_AR_090		14.7
HEM_AR_091		2.83
HEM_AR_092		4.17
HEM_AR_093		0.85
HEM_AR_094		3.83
HEM_AR_095		1.77
HEM_AR_096	0.12
HEM_AR_097	4.03
HEM_AR_098		12.6
HEM_AR_099	3.57
HEM_AR_100	6.27
HEM_AR_101		0.34
HEM_AR_102	10.8
HEM_AR_103		1.13
HEM_AR_104		5.29
HEM_AR_105		2.66
HEM_AR_106		15.2
HEM_AR_107		2.21
HEM_AR_108		7.71
HEM_AR_109		2.17
HEM_AR_110		7.92
HEM_AR_111		5.08
HEM_AR_112	13.5
HEM_AR_113	12.6
HEM_AR_114	0.53
HEM_AR_115		1.27
HEM_AR_116		8.34
HEM_AR_117	8.16
HEM_AR_118	1.73
HEM_AR_119		0.92
HEM_AR_120		1.39
HEM_AR_123	0.42
HEM_AR_124		6.59
HEM_AR_125		9.12
HEM_AR_126	15.5
HEM_AR_127		15.5
HEM_AR_128		0.64
HEM_AR_129		22.4
HEM_AR_130	9.49
HEM_AR_131		4.6
HEM_AR_132	0.46
HEM_AR_133		0.78
HEM_AR_134	2.35
HEM_AR_135		1.48
HEM_AR_136		6.41
HEM_AR_137	8.23
HEM_AR_138		3.2
HEM_AR_139		6.76
HEM_AR_140		14.4
HEM_AR_141	0.96
HEM_AR_142	1.46
HEM_AR_143		1.53
HEM_AR_144		1.44
HEM_AR_145		12.3
HEM_AR_146	8.44
HEM_AR_147	2.87
HEM_AR_148	11.2
HEM_AR_149	4.22
HEM_AR_150		8.05
HEM_AR_151	10.5
HEM_AR_152	5.17
HEM_AR_153	11
HEM_AR_154	6.92
HEM_AR_155	1.11

[truncated: 7 more sheets: Fig. 4k, Fig. 4l, Fig. 4m, Fig. 4n, Fig. 4o, Fig. 4p, Fig.4q]
