# Supplementary material for: Direct tissue-sensing reprograms TLR4+ Tfh-like cells inflammatory profile in the joints of rheumatoid arthritis patients
Source: Commun Biol. 2021 Sep 27;4:1135. doi: 10.1038/s42003-021-02659-0 (PMC8476501; doi:10.1038/s42003-021-02659-0)
Supplement: Supplementary file 11 — Supplementary Data 8 [file 42003_2021_2659_MOESM11_ESM.xlsx]

## Sheet: Fig. 5a
Patient Code	CD4+
HEM_RA_016	1.02
HEM_RA_032	0.88
HEM_RA_011	4.93
HEM_RA_036	0.52
HEM_RA_023	8.43
HEM_RA_037	5.12
HEM_RA_001	2.45
HEM_RA_039	1.5
HEM_RA_030	21.1
HEM_RA_007	22.7
HEM_RA_063	1.97
HEM_RA_064	2.69
HEM_RA_065	0.14
HEM_RA_066	1.5
HEM_RA_051	12.5
HEM_RA_068	13.6
HEM_RA_069	3.05
HEM_RA_070	14.9
HEM_RA_071	6.12
HEM_RA_072	0.82
HEM_RA_073	0.83
HEM_RA_074	0.75
HEM_RA_075	2.07
HEM_RA_076	12.9
HEM_RA_078	0.02
HEM_RA_079	0.67
HEM_RA_080	0.34
HEM_RA_081	0.47
HEM_RA_082	0.76
HEM_RA_083	0.53
HEM_RA_084	0.42
HEM_RA_085	9.13
HEM_RA_086	25.8
HEM_RA_088	2.23
HEM_RA_087	26.2
HEM_RA_089	0.36
HEM_RA_090	14.7
HEM_RA_091	0.22
HEM_RA_092	4.11
HEM_RA_093	0.83
HEM_RA_094	3.81
HEM_RA_095	1.76
HEM_RA_096	0.12
HEM_RA_097	4.01
HEM_RA_098	12.5
HEM_RA_099	3.54
HEM_RA_100	6.23
HEM_RA_101	0.34
HEM_RA_102	10.7
HEM_RA_103	1.13
HEM_RA_104	5.28
HEM_RA_105	2.62
HEM_RA_106	15.2
HEM_RA_107	2.18
HEM_RA_108	7.69
HEM_RA_109	2.15
HEM_RA_110	7.81
HEM_RA_111	5.02
HEM_RA_112	13.4
HEM_RA_113	11.8
HEM_RA_114	0.53
HEM_RA_115	1.25
HEM_RA_116	8.29
HEM_RA_117	8.13
HEM_RA_118	1.71
HEM_RA_119	0.9
HEM_RA_120	1.38
HEM_RA_123	0.39
HEM_RA_124	7.08
HEM_RA_125	9.11
HEM_RA_126	15.5
HEM_RA_127	15.4
HEM_RA_128	0.64
HEM_RA_129	22.4
HEM_RA_130	9.47
HEM_RA_131	4.59
HEM_RA_132	0.46
HEM_RA_133	0.78
HEM_RA_134	2.35
HEM_RA_135	1.47
HEM_RA_136	4.07
HEM_RA_137	8.19
HEM_RA_138	3.16
HEM_RA_139	6.76
HEM_RA_140	14.4
HEM_RA_141	0.95
HEM_RA_142	1.46
HEM_RA_143	1.53
HEM_RA_144	1.44
HEM_RA_145	12.3
HEM_RA_146	8.43
HEM_RA_147	2.87
HEM_RA_148	11.2
HEM_RA_149	4.22
HEM_RA_150	8.04
HEM_RA_151	10
HEM_RA_152	5.05
HEM_RA_153	10.8
HEM_RA_154	6.68

## Sheet: Fig. 5b
Patient Code	HLA-DR+
HEM_RA_016	91.4
HEM_RA_032	97.5
HEM_RA_011	84.2
HEM_RA_036	78.7
HEM_RA_023	87.5
HEM_RA_037	91.3
HEM_RA_001	83.6
HEM_RA_039	90.5
HEM_RA_030	94.9
HEM_RA_007	97.1
HEM_RA_063	55
HEM_RA_064	83.2
HEM_RA_065	9.48
HEM_RA_066	84.7
HEM_RA_051	96.6
HEM_RA_068	90.2
HEM_RA_069	80.4
HEM_RA_070	88.4
HEM_RA_071	92
HEM_RA_072	69.9
HEM_RA_073	43.4
HEM_RA_074	75.5
HEM_RA_075	89.2
HEM_RA_076	93.1
HEM_RA_078	53.8
HEM_RA_079	61
HEM_RA_080	40.7
HEM_RA_081	42.6
HEM_RA_082	38.1
HEM_RA_083	36.9
HEM_RA_084	34.9
HEM_RA_085	93.7
HEM_RA_086	93.2
HEM_RA_088	92
HEM_RA_087	96
HEM_RA_089	83.3
HEM_RA_090	92.9
HEM_RA_091	92.9
HEM_RA_092	88
HEM_RA_093	71.9
HEM_RA_094	91.5
HEM_RA_095	83.2
HEM_RA_096	61.3
HEM_RA_097	92.8
HEM_RA_098	91.1
HEM_RA_099	91.5
HEM_RA_100	85.1
HEM_RA_101	93.4
HEM_RA_102	94.7
HEM_RA_103	91.8
HEM_RA_104	94.7
HEM_RA_105	77.4
HEM_RA_106	87.1
HEM_RA_107	87.3
HEM_RA_108	91.4
HEM_RA_109	94.6
HEM_RA_110	96.5
HEM_RA_111	97.6
HEM_RA_112	90.8
HEM_RA_113	65.5
HEM_RA_114	52.6
HEM_RA_115	82.7
HEM_RA_116	84.5
HEM_RA_117	90
HEM_RA_118	78.2
HEM_RA_119	63.1
HEM_RA_120	81.2
HEM_RA_123	41.2
HEM_RA_124	98.2
HEM_RA_125	86.2
HEM_RA_126	95.2
HEM_RA_127	82.1
HEM_RA_128	95.3
HEM_RA_129	73.9
HEM_RA_130	79.5
HEM_RA_131	85.1
HEM_RA_132	69.7
HEM_RA_133	40
HEM_RA_134	71.5
HEM_RA_135	87.3
HEM_RA_136	49.7
HEM_RA_137	76.2
HEM_RA_138	91.8
HEM_RA_139	92.7
HEM_RA_140	86
HEM_RA_141	82.4
HEM_RA_142	64.9
HEM_RA_143	91.7
HEM_RA_144	92.1
HEM_RA_145	78.4
HEM_RA_146	88.8
HEM_RA_147	68.8
HEM_RA_148	97.2
HEM_RA_149	92.9
HEM_RA_150	89.7
HEM_RA_151	93.5
HEM_RA_152	98.3
HEM_RA_153	94.9
HEM_RA_154	94.6

## Sheet: Fig. 5c
Patient Code	TLR4+
HEM_RA_016	80.3
HEM_RA_032	75.8
HEM_RA_011	95
HEM_RA_036	71.9
HEM_RA_023	92.3
HEM_RA_037	96.8
HEM_RA_001	94
HEM_RA_039	94.5
HEM_RA_030	96.5
HEM_RA_007	78.9
HEM_RA_063	100
HEM_RA_064	99.7
HEM_RA_065	98.4
HEM_RA_066	98.8
HEM_RA_051	99.5
HEM_RA_068	100
HEM_RA_069	98
HEM_RA_070	99.9
HEM_RA_071	99.5
HEM_RA_072	99.3
HEM_RA_073	100
HEM_RA_074	89.3
HEM_RA_075	99.2
HEM_RA_076	99.6
HEM_RA_078	100
HEM_RA_079	90.7
HEM_RA_080	80.4
HEM_RA_081	96.8
HEM_RA_082	98.2
HEM_RA_083	98.1
HEM_RA_084	89.6
HEM_RA_085	99.5
HEM_RA_086	99.5
HEM_RA_088	99.9
HEM_RA_087	99.9
HEM_RA_089	99.7
HEM_RA_090	99.8
HEM_RA_091	70.3
HEM_RA_092	97.5
HEM_RA_093	98.5
HEM_RA_094	99.4
HEM_RA_095	99.7
HEM_RA_096	93.4
HEM_RA_097	99.5
HEM_RA_098	99.1
HEM_RA_099	99.1
HEM_RA_100	99.4
HEM_RA_101	99.5
HEM_RA_102	99.5
HEM_RA_103	99.3
HEM_RA_104	99.8
HEM_RA_105	98.6
HEM_RA_106	99.9
HEM_RA_107	98.3
HEM_RA_108	99.8
HEM_RA_109	99.1
HEM_RA_110	98.6
HEM_RA_111	98.8
HEM_RA_112	99.5
HEM_RA_113	93.5
HEM_RA_114	100
HEM_RA_115	98.6
HEM_RA_116	99.4
HEM_RA_117	99.7
HEM_RA_118	98.8
HEM_RA_119	98.4
HEM_RA_120	99.2
HEM_RA_123	93.3
HEM_RA_124	100
HEM_RA_125	99.8
HEM_RA_126	100
HEM_RA_127	99.8
HEM_RA_128	100
HEM_RA_129	100
HEM_RA_130	99.8
HEM_RA_131	99.7
HEM_RA_132	100
HEM_RA_133	100
HEM_RA_134	99.8
HEM_RA_135	99.3
HEM_RA_136	91
HEM_RA_137	99.4
HEM_RA_138	98.7
HEM_RA_139	100
HEM_RA_140	99.9
HEM_RA_141	99.6
HEM_RA_142	99.8
HEM_RA_143	100
HEM_RA_144	100
HEM_RA_145	100
HEM_RA_146	99.8
HEM_RA_147	99.9
HEM_RA_148	100
HEM_RA_149	100
HEM_RA_150	99.9
HEM_RA_151	95.2
HEM_RA_152	97.8
HEM_RA_153	97.9
HEM_RA_154	96.5

## Sheet: Fig. 5d
Patient Code	HLA-DR MFI	TLR4 MFI
HEM_RA_016	5158	33592
HEM_RA_032	5082	47950
HEM_RA_011	13296	65925
HEM_RA_036	4913	35937
HEM_RA_023	1853	29579
HEM_RA_037	2731	41308
HEM_RA_001	11102	16831
HEM_RA_039	8764	11851
HEM_RA_030	10364	12227
HEM_RA_007	3407	15048
HEM_RA_063	1778	2154
HEM_RA_064	5363	4876
HEM_RA_065	1634	3850
HEM_RA_066	1695	3859
HEM_RA_051	1318	4128
HEM_RA_068	4014	5432
HEM_RA_069	3892	5593
HEM_RA_070	6959	5392
HEM_RA_071	1722	4198
HEM_RA_072	2109	3696
HEM_RA_073	3057	6007
HEM_RA_074	2612	12749
HEM_RA_075	2487	11988
HEM_RA_076	3000	8012
HEM_RA_078	2692	4107
HEM_RA_079	2281	3756
HEM_RA_080	4954	2010
HEM_RA_081	1883	2688
HEM_RA_082	3764	3596
HEM_RA_083	3693	4615
HEM_RA_084	5185	1890
HEM_RA_085	3028	7158
HEM_RA_086	3667	6636
HEM_RA_088	2868	7931
HEM_RA_087	2528	8421
HEM_RA_089	5050	8301
HEM_RA_090	2065	5662
HEM_RA_091	3864	8903
HEM_RA_092	3258	19203
HEM_RA_093	2763	3227
HEM_RA_094	1995	6287
HEM_RA_095	2435	4343
HEM_RA_096	2276	5301
HEM_RA_097	3432	12731
HEM_RA_098	5210	11066
HEM_RA_099	3957	5057
HEM_RA_100	6146	4239
HEM_RA_101	4711	9068
HEM_RA_102	3901	5649
HEM_RA_103	4343	9567
HEM_RA_104	1537	8658
HEM_RA_105	3391	12272
HEM_RA_106	4756	7269
HEM_RA_107	3791	7724
HEM_RA_108	7933	12272
HEM_RA_109	4427	13664
HEM_RA_110	4621	9755
HEM_RA_111	4545	8088
HEM_RA_112	5376	7113
HEM_RA_113	4111	10914
HEM_RA_114	4291	7612
HEM_RA_115	6227	12545
HEM_RA_116	10703	8980
HEM_RA_117	4711	9590
HEM_RA_118	5546	7199
HEM_RA_119	6516	6170
HEM_RA_120	5991	8450
HEM_RA_123	9024	5600
HEM_RA_124	6227	11183
HEM_RA_125	3556	5544
HEM_RA_126	6287	6935
HEM_RA_127	2985	4317
HEM_RA_128	4406	19416
HEM_RA_129	2808	10419
HEM_RA_130	6488	5185
HEM_RA_131	4072	9827
HEM_RA_132	5002	9474
HEM_RA_133	3556	3581
HEM_RA_134	5235	4942
HEM_RA_135	5820	9553
HEM_RA_136	3929	8980
HEM_RA_137	9899	5585
HEM_RA_138	5467	10904
HEM_RA_139	3336	4524
HEM_RA_140	6711	6348
HEM_RA_141	6394	12983
HEM_RA_142	8069	2957
HEM_RA_143	6793	5820
HEM_RA_144	5311	6993
HEM_RA_145	8958	8450
HEM_RA_146	4978	7466
HEM_RA_147	5546	5991
HEM_RA_148	3336	4031
HEM_RA_149	12700	7333
HEM_RA_150	30965	3296
HEM_RA_151	4602	9953
HEM_RA_152	4410	8413
HEM_RA_153	4678	7619
HEM_RA_154	3810	5776

## Sheet: Fig. 5e
Patient Code	med	a-HLA- DR
HEM_RA_ 097	1.51	0.05
HEM_RA_ 098	3.99	0.09
HEM_RA_ 099	2.92	0.02
HEM_RA_ 102	6.87	0.08
HEM_RA_ 103	0.22	0.0000579
HEM_RA_ 104	3.42	0.06
HEM_RA_ 105	0.69	0.000092
HEM_RA_ 110	5.23	0.51
HEM_RA_ 111	5.14	0.24
HEM_RA_ 112	5.27	1.79
HEM_RA_ 113	1.25	0.06
HEM_RA_ 118	0.73	0.05
HEM_RA_ 119	0.33	0.03
HEM_RA_ 120	0.74	0.04
HEM_RA_ 124	8.28	0.02
HEM_RA_ 125	3.51	0.03
HEM_RA_ 126	2.18	0.17
