# Supplementary material for: Direct tissue-sensing reprograms TLR4+ Tfh-like cells inflammatory profile in the joints of rheumatoid arthritis patients
Source: Commun Biol. 2021 Sep 27;4:1135. doi: 10.1038/s42003-021-02659-0 (PMC8476501; doi:10.1038/s42003-021-02659-0)
Supplement: Supplementary file 12 — Supplementary Data 9 [file 42003_2021_2659_MOESM12_ESM.xlsx]

## Sheet: Fig. 6b
Patient Code	TLR4-	TLR4+
HEM_RA_128	7.68	52
HEM_RA_129	8.89	65.7
HEM_RA_131	7.87	76.9
HEM_RA_132	12.9	70.2
HEM_RA_133	14.2	54.4
HEM_RA_137	50.4	97.1
HEM_RA_138	13.5	52.4
HEM_RA_140	37.3	93.9
HEM_RA_141	24.5	95.2
HEM_RA_142	20.5	80.8
HEM_RA_145	17.6	74.1
HEM_RA_146	7.76	76.9
HEM_RA_147	13.7	92.4

## Sheet: Fig. 6c
Patient Code	TLR4-	TLR4+
HEM_RA_128	19.52	346.8
HEM_RA_129	22.12	454.8
HEM_RA_131	30.6	745
HEM_RA_132	42.4	679
HEM_RA_133	38.1	469
HEM_RA_137	236.98	1925.1
HEM_RA_138	19.88	347.1
HEM_RA_140	153.16	1751.1
HEM_RA_141	49.86	1594.1
HEM_RA_142	40.26	1019.1
HEM_RA_145	50.65	641.7
HEM_RA_146	14.55	682.7
HEM_RA_147	20.85	1019.7

## Sheet: Fig. 6d
Patient Code	TLR4-	TLR4+
HEM_RA_128	17.2	69.9
HEM_RA_129	23	68.4
HEM_RA_131	21.6	92.4
HEM_RA_132	25.9	82.2
HEM_RA_133	22.1	81.2
HEM_RA_137	74.7	98.8
HEM_RA_138	29.3	76.8
HEM_RA_140	1.61	60.9
HEM_RA_141	1.95	43.3
HEM_RA_142	1.44	21.7
HEM_RA_145	40.7	83.5
HEM_RA_146	18.7	90.1
HEM_RA_147	28.7	95.7

## Sheet: Fig. 6e
Patient Code	TLR4-	TLR4+
HEM_RA_128	-72	1748
HEM_RA_129	73	1666
HEM_RA_131	91.6	3449
HEM_RA_132	123.6	2700
HEM_RA_133	96.6	2634
HEM_RA_137	1218.5	6760.1
HEM_RA_138	134.5	1348.1
HEM_RA_140	610	4878.7
HEM_RA_141	200	3741.7
HEM_RA_142	165	2199.7
HEM_RA_145	237.1	2395
HEM_RA_146	73.1	2612
HEM_RA_147	126.1	3434

## Sheet: Fig. 6f
Patient Code	TLR4-	TLR4+
HEM_RA_128	2.46	43.9
HEM_RA_129	3.47	52.4
HEM_RA_131	4.44	76
HEM_RA_132	8.68	66.5
HEM_RA_133	6.37	52.3
HEM_RA_137	43.7	96.7
HEM_RA_138	6.34	49.5
HEM_RA_140	1.08	59.9
HEM_RA_141	0.7	43
HEM_RA_142	0.72	20.3
HEM_RA_145	14.4	71.7
HEM_RA_146	4.59	75
HEM_RA_147	9.16	91.4

## Sheet: Fig. 6g
Patient Code	TLR4-	TLR4+
HEM_RA_128	99.9	83.8
HEM_RA_129	98.7	75.9
HEM_RA_131	97.3	66.6
HEM_RA_132	99.1	75.2
HEM_RA_133	97.3	76.6
HEM_RA_137	98	91.9
HEM_RA_138	99.1	66.1
HEM_RA_140	1.51	5.77
HEM_RA_141	3.41	11.1
HEM_RA_142	3.9	17.6
HEM_RA_145	99.9	96.9
HEM_RA_146	99.4	91.7
HEM_RA_147	99.9	82.5

## Sheet: Fig. 6h
Patient Code	TLR4-	TLR4+
HEM_RA_128	869.5	768
HEM_RA_129	483.5	621
HEM_RA_131	482.2	608
HEM_RA_132	580.2	639
HEM_RA_133	494.2	671
HEM_RA_137	724.3	908
HEM_RA_138	577.3	449
HEM_RA_140	589.31	804
HEM_RA_141	848.31	861
HEM_RA_142	848.31	1576
HEM_RA_145	696.9	822
HEM_RA_146	524.9	802
HEM_RA_147	653.9	604

## Sheet: Fig. 6i
Patient Code	TLR4-	TLR4+
HEM_RA_128	7.67	40.5
HEM_RA_129	8.8	50.6
HEM_RA_131	7.67	52
HEM_RA_132	12.7	52.6
HEM_RA_133	13.6	41.2
HEM_RA_137	49.8	89.4
HEM_RA_138	13.3	36.4
HEM_RA_140	0.4	5.25
HEM_RA_141	0.56	10.2
HEM_RA_142	0.59	12.4
HEM_RA_145	17.6	71.9
HEM_RA_146	7.72	70.7
HEM_RA_147	13.7	76.1

## Sheet: Fig. 6j
Patient Code	TLR4-	TLR4+
HEM_RA_128	17.2	58.4
HEM_RA_129	22.7	53.1
HEM_RA_131	21.3	62.2
HEM_RA_132	25.7	62.2
HEM_RA_133	21.7	62.5
HEM_RA_137	73.6	90.8
HEM_RA_138	29.1	52
HEM_RA_140	0.16	4.05
HEM_RA_141	0.51	6.78
HEM_RA_142	0.29	5.57
HEM_RA_145	40.7	81.2
HEM_RA_146	18.6	82.9
HEM_RA_147	28.7	78.8

## Sheet: Fig. 6k
Patient Code	TLR4-	TLR4+
HEM_RA_128	7.68	52
HEM_RA_129	8.89	65.7
HEM_RA_131	7.87	76.9
HEM_RA_132	12.9	70.2
HEM_RA_133	14.2	54.4
HEM_RA_137	50.4	97.1
HEM_RA_138	13.5	52.4
HEM_RA_140	37.3	93.9
HEM_RA_141	24.5	95.2
HEM_RA_142	20.5	80.8
HEM_RA_145	17.6	74.1
HEM_RA_146	7.76	76.9
HEM_RA_147	13.7	92.4

[truncated: 1 more sheets: Fig. 6l]
