# Supplementary material for: Direct tissue-sensing reprograms TLR4+ Tfh-like cells inflammatory profile in the joints of rheumatoid arthritis patients
Source: Commun Biol. 2021 Sep 27;4:1135. doi: 10.1038/s42003-021-02659-0 (PMC8476501; doi:10.1038/s42003-021-02659-0)
Supplement: Supplementary file 13 — Supplementary Data 10 [file 42003_2021_2659_MOESM13_ESM.xlsx]

## Sheet: Fig. 7b
Patient Code	TLR4-	TLR4+
HEM_RA_128	12.3	98.7
HEM_RA_131	38.9	98.7
HEM_RA_132	10	96.5
HEM_RA_133	23.3	95.6
HEM_RA_137	46.2	99.6
HEM_RA_138	33.7	99
HEM_RA_140	45.2	98.2
HEM_RA_141	30.8	99.6
HEM_RA_142	30.9	92.3
HEM_RA_145	29.2	90.3
HEM_RA_146	13.5	99.7
HEM_RA_147	31.7	98.9

## Sheet: Fig. 7c
Patient Code	TLR4-	TLR4+
HEM_RA_128	30	68303
HEM_RA_131	286.6	90471
HEM_RA_132	78.6	58146
HEM_RA_133	106.6	63095
HEM_RA_137	390.9	63736.4
HEM_RA_138	238.9	75456.4
HEM_RA_140	276	77117.6
HEM_RA_141	167	125126.6
HEM_RA_142	132	13865.6
HEM_RA_145	170.7	57409.9
HEM_RA_146	84.7	86834.9
HEM_RA_147	184.7	94333.9

## Sheet: Fig. 7d
Patient Code	TLR4-	TLR4+
HEM_RA_128	12.6	21.5
HEM_RA_131	8.89	5.81
HEM_RA_132	12.4	21.9
HEM_RA_133	12.4	14
HEM_RA_137	40.4	44
HEM_RA_138	19.5	21.9
HEM_RA_140	44.7	46.8
HEM_RA_141	28.4	37.9
HEM_RA_142	23.2	46.6
HEM_RA_145	16	25.9
HEM_RA_146	6.57	39.8
HEM_RA_147	12.7	27.7

## Sheet: Fig. 7e
Patient Code	TLR4-	TLR4+
HEM_RA_128	21.83	735
HEM_RA_131	13.88	93
HEM_RA_132	16.88	417.7
HEM_RA_133	15.88	281.6
HEM_RA_137	122.13	842
HEM_RA_138	37.23	432
HEM_RA_140	128.02	975
HEM_RA_141	55.02	877
HEM_RA_142	36.82	986
HEM_RA_145	31.57	579
HEM_RA_146	11.27	676
HEM_RA_147	21.17	586
