# Supplementary material for: Direct tissue-sensing reprograms TLR4+ Tfh-like cells inflammatory profile in the joints of rheumatoid arthritis patients
Source: Commun Biol. 2021 Sep 27;4:1135. doi: 10.1038/s42003-021-02659-0 (PMC8476501; doi:10.1038/s42003-021-02659-0)
Supplement: Supplementary file 14 — Supplementary Data 11 [file 42003_2021_2659_MOESM14_ESM.xlsx]

## Sheet: Fig. 8c
Patient Code	TLR4-	TLR4+
HEM_RA_128	1.01	31.6
HEM_RA_131	0.16	32.8
HEM_RA_132	0.29	4.82
HEM_RA_133	0.39	11.1
HEM_RA_137	0.04	20.6
HEM_RA_138	0.06	7.3
HEM_RA_140	0.51	10.2
HEM_RA_141	0.14	4.56
HEM_RA_142	0.13	50.8
HEM_RA_145	1.51	18.8
HEM_RA_146	0.42	6.08
HEM_RA_147	0.74	0.66

## Sheet: Fig. 8d
Patient Code	TLR4-	TLR4+
HEM_RA_128	18.7	3052
HEM_RA_131	21.8	657
HEM_RA_132	-9.6	133
HEM_RA_133	-0.3	56
HEM_RA_137	126.1	944
HEM_RA_138	31.6	381
HEM_RA_140	2.91	5
HEM_RA_141	-2.16	-137
HEM_RA_142	0.72	1259
HEM_RA_145	35.6	405
HEM_RA_146	4.1	104
HEM_RA_147	23.9	-28

## Sheet: Fig. 8e
Patient Code	TLR4-	TLR4+
HEM_RA_128	88.4	88
HEM_RA_129	93.8	99.9
HEM_RA_131	0.62	0.87
HEM_RA_132	12.2	4.37
HEM_RA_133	6.34	2.37
HEM_RA_137	0.2	0.45
HEM_RA_138	0.08	1.22
HEM_RA_140	34.4	3.35
HEM_RA_141	47.6	14.2
HEM_RA_142	0.000054	0.06
HEM_RA_145	89.7	65.2
HEM_RA_146	81.4	35.6
HEM_RA_147	61.9	30.5

## Sheet: Fig. 8f
Patient Code	TLR4-	TLR4+
HEM_RA_128	316.4	640
HEM_RA_129	353.4	1142
HEM_RA_131	141.2	280
HEM_RA_132	348.2	528
HEM_RA_133	244.2	411
HEM_RA_137	516.8	784
HEM_RA_138	342.8	803
HEM_RA_140	372	-811
HEM_RA_141	497	-414
HEM_RA_142	9	59
HEM_RA_145	409.9	851
HEM_RA_146	336.9	562
HEM_RA_147	260.9	508

## Sheet: Fig. 8g
Patient Code	TLR4-	TLR4+
HEM_RA_128	0.05	0.32
HEM_RA_129	0.54	1.18
HEM_RA_131	6.28	99.4
HEM_RA_132	5.72	91.1
HEM_RA_133	7.16	99.7
HEM_RA_137	25.6	58.5
HEM_RA_138	0.8	0.83
HEM_RA_140	17.4	98.6
HEM_RA_141	6.54	97.8
HEM_RA_142	6.39	90.9
HEM_RA_145	46.8	99.7
HEM_RA_146	10.3	99.8
HEM_RA_147	33.5	98.4

## Sheet: Fig. 8h
Patient Code	TLR4-	TLR4+
HEM_RA_128	-15	1111
HEM_RA_129	42	2232
HEM_RA_131	37	2116
HEM_RA_132	45.1	592
HEM_RA_133	46	1815
HEM_RA_137	125.7	2191
HEM_RA_138	40.4	703
HEM_RA_140	74.3	1817
HEM_RA_141	65.4	1378
HEM_RA_142	65.1	833
HEM_RA_145	113.8	1949
HEM_RA_146	45.5	1782
HEM_RA_147	92.8	1006

## Sheet: Fig. 8i
Patient Code	TLR4-	TLR4+
HEM_RA_128	73.4	81.7
HEM_RA_129	27	83.9
HEM_RA_131	51.3	93
HEM_RA_132	52.6	89.8
HEM_RA_133	37.9	82
HEM_RA_137	78	57.1
HEM_RA_138	54.8	7.1
HEM_RA_140	58.4	97.7
HEM_RA_141	64.6	98.7
HEM_RA_142	54.7	95.1
HEM_RA_145	56.9	94
HEM_RA_146	34.3	97.1
HEM_RA_147	29.5	96.6

## Sheet: Fig. 8j
Patient Code	TLR4-	TLR4+
HEM_RA_128	1517.7	2485.7
HEM_RA_129	323.7	2105.7
HEM_RA_131	375.7	3724
HEM_RA_132	398.7	2930
HEM_RA_133	218.7	1977
HEM_RA_137	1231.4	6103.2
HEM_RA_138	573.4	1586.2
HEM_RA_140	562.9	4815.1
HEM_RA_141	706.9	6223.1
HEM_RA_142	500.9	3362.1
HEM_RA_145	488.6	3411.6
HEM_RA_146	197.6	3579.6
HEM_RA_147	155.6	3361.6
