# Supplementary material for: Direct tissue-sensing reprograms TLR4+ Tfh-like cells inflammatory profile in the joints of rheumatoid arthritis patients
Source: Commun Biol. 2021 Sep 27;4:1135. doi: 10.1038/s42003-021-02659-0 (PMC8476501; doi:10.1038/s42003-021-02659-0)
Supplement: Supplementary file 15 — Supplementary Data 12 [file 42003_2021_2659_MOESM15_ESM.xlsx]

## Sheet: Fig. 9a
Patient Code	unst	TCR ICOS	TCR ICOS LPS	LPS
HEM_RA_129	28.4	34.1	38.7	11.1
HEM_RA_135	12.9	32.2	31.7	18.4
HEM_RA_141	32.8	63.5	73.5	46.9
HEM_RA_144	3.65	7.75	8.74	7.3
HEM_RA_145	0.29	3.14	9.48	0.9
HEM_RA_148	0.74	66.7	99.3	10.4
HEM_RA_149	2.59	37.3	19.7	1.82

## Sheet: Fig. 9b
Patient Code	unst	TCR ICOS	TCR ICOS LPS	LPS
HEM_RA_129	327	323	354	227
HEM_RA_135	220	269	265	243
HEM_RA_141	320	609	710	433
HEM_RA_144	18.5	28.6	38.9	24.8
HEM_RA_145	-97	-42	25	-9
HEM_RA_148	64	1251	2414	392
HEM_RA_149	112	210	141	149

## Sheet: Fig. 9c
Patient Code	unst	TCR ICOS	TCR ICOS LPS	LPS
HEM_RA_129	81.5	88	85.3	84.4
HEM_RA_135	35.3	44.1	68.7	74.7
HEM_RA_141	27.1	72.6	81.4	65.3
HEM_RA_144	9.55	31.7	61.2	41.6
HEM_RA_145	35.6	37.7	47.9	59
HEM_RA_148	17	53.8	75.2	63.3
HEM_RA_149	9.84	33.1	14.8	61.7

## Sheet: Fig. 9d
Patient Code	unst	TCR ICOS	TCR ICOS LPS	LPS
HEM_RA_129	1333	1607	1330	1272
HEM_RA_135	589	646	1595	1617
HEM_RA_141	547	1629	2085	1076
HEM_RA_144	72.1	95.1	222.1	119.1
HEM_RA_145	112.8	107.8	136.8	186.8
HEM_RA_148	67.8	171.8	372.8	228.8
HEM_RA_149	37.8	73.7	19.5	238.7

## Sheet: Fig. 9e
Patient Code	unst	TCR ICOS	TCR ICOS LPS	LPS
HEM_RA_097	6.34	3.14	14	14.5
HEM_RA_099	2.32	13.2	63.8	57.5
HEM_RA_102	0.12	3.18	32.3	16.8
HEM_RA_104	2.73	5.59	81.7	56.3
HEM_RA_105	0.79	7.06	66.4	58.2

## Sheet: Fig. 9f
Patient Code	unst	TCR ICOS	TCR ICOS LPS	LPS
HEM_RA_097	-672	-1304	-999.1	-1164
HEM_RA_099	2545	2604	21844	13263
HEM_RA_102	-1438	-1184	1700	-331
HEM_RA_104	-1438	-1234	63763	16781
HEM_RA_105	-1047.9	-636	35850	20064

## Sheet: Fig. 9g
Patient Code	unst	TCR ICOS	TCR ICOS LPS	LPS
HEM_RA_097	1.16	1.24	5.47	4.34
HEM_RA_099	3.69	12.4	22.1	22.3
HEM_RA_102	0.25	3.08	8.24	3.13
HEM_RA_104	0.45	0.95	12.4	3.77
HEM_RA_105	0.68	3.53	11.7	7.24
HEM_RA_129	19.8	22.3	22.3	10
HEM_RA_135	2.81	3.22	3.05	3
HEM_RA_141	3.06	12.7	15.9	5.44
HEM_RA_144	47.8	47.2	54.4	43.8
HEM_RA_145	1.18	2.36	7.58	2.11
HEM_RA_148	0.86	47.2	90.8	8.56
HEM_RA_149	4.15	25.4	23	3.34

## Sheet: Fig. 9h
Patient Code	unst	TCR ICOS	TCR ICOS LPS	LPS
HEM_RA_097	500	491	662	622
HEM_RA_099	1240	1416	1382	1506
HEM_RA_102	425	918	1037	652
HEM_RA_104	618	836	1057	632
HEM_RA_105	754	1071	1020	759
HEM_RA_129	112.8	100.8	96.8	92.8
HEM_RA_135	38.4	17.1	21.6	30.9
HEM_RA_141	31.5	96	81	37.5
HEM_RA_144	100.6	94.6	113.6	96.6
HEM_RA_145	3	30	46	36
HEM_RA_148	18	312	691	136
HEM_RA_149	29.5	83.3	61.3	26.4
