# Supplementary material for: Direct tissue-sensing reprograms TLR4+ Tfh-like cells inflammatory profile in the joints of rheumatoid arthritis patients
Source: Commun Biol. 2021 Sep 27;4:1135. doi: 10.1038/s42003-021-02659-0 (PMC8476501; doi:10.1038/s42003-021-02659-0)
Supplement: Supplementary file 16 — Supplementary Data 13 [file 42003_2021_2659_MOESM16_ESM.xlsx]

## Sheet: Fig. 10a
Patient Code	Disease years	TNC SF
HEM_RA_051	10	177.1
HEM_RA_068	0	35.83
HEM_RA_069	4	22.55
HEM_RA_070	3	38.8
HEM_RA_093	25	73
HEM_RA_150	5	78.94

## Sheet: Fig. 10b
Patient Code	% TLR4 PB	TNC SF
HEM_RA_051	12.5	177.1
HEM_RA_068	13.6	35.83
HEM_RA_069	3.11	22.55
HEM_RA_070	14.9	38.8
HEM_RA_093	0.85	73
HEM_RA_134	2.35	83.55
HEM_RA_150	8.05	78.94

## Sheet: Fig. 10c
Patient Code	% TLR4 SF	TNC SF
HEM_RA_051	52.6	177.1
HEM_RA_068	64.6	35.83
HEM_RA_069	11.3	22.55
HEM_RA_070	32.1	38.8
HEM_RA_093	23.1	73
HEM_RA_134	28.7	83.55
HEM_RA_150	25.5	78.94

## Sheet: Fig. 10d
Patient Code	Med	SF	SF+ CLI-095
HEM_RA_155	0.51	2.38	0.55
HEM_RA_156	6.22	21.7	15.3
HEM_RA_157	1.47	3.04	2.57
HEM_RA_159	2.82	8.86	3.56
HEM_RA_166	0.72	1.07	0.5

## Sheet: Fig. 10e
Patient Code	Med	SF	SF+ CLI-095
HEM_RA_155	0.88	2.38	0.37
HEM_RA_156	14.1	19.6	8.33
HEM_RA_157	33.1	52.6	15.3
HEM_RA_159	58.2	63.8	9.22
HEM_RA_166	21.1	19.8	8.31

## Sheet: Fig. 10f
Patient Code	Med	SF	SF+ CLI-095
HEM_RA_155	0.38	1.49	0.37
HEM_RA_156	2.16	28.3	9.72
HEM_RA_157	0.95	7.4	4.71
HEM_RA_159	1.19	1.05	1.78
HEM_RA_166	0.97	2.49	0.38

## Sheet: Fig. 10g
Patient Code	Med	SF	SF+ CLI-095
HEM_RA_155	0.51	0.89	0.18
HEM_RA_156	0.27	4.35	4.17
HEM_RA_157	0.28	2.09	1
HEM_RA_159	2.96	0.71	0.8
HEM_RA_166	0.36	0	0.13

## Sheet: Fig. 10h
Patient Code	PB TLR4+	SF TLR4+
HEM_RA_134	13.5	51.3
HEM_RA_155	4.58	15.9
HEM_RA_156	41.3	50.6
HEM_RA_158	0.73	2.4
HEM_RA_160	28.9	28
HEM_RA_164	6.42	11.7

## Sheet: Fig. 10i
Patient Code	PB TLR4+	SF TLR4+
HEM_RA_155	84.4	8.73
HEM_RA_156	78.7	68.4
HEM_RA_158	4.36	24.5
HEM_RA_160	37.8	37
HEM_RA_164	1.22	0.73

## Sheet: Fig. 10j
Patient Code	PB TLR4+	SF TLR4+
HEM_RA_155	0.27	0.33
HEM_RA_156	2.96	1.73
HEM_RA_158	0.92	0.059
HEM_RA_160	8.89	2.84
HEM_RA_164	2.65	1.1

[truncated: 1 more sheets: Fig. 10k]
