# Supplementary material for: Direct tissue-sensing reprograms TLR4+ Tfh-like cells inflammatory profile in the joints of rheumatoid arthritis patients
Source: Commun Biol. 2021 Sep 27;4:1135. doi: 10.1038/s42003-021-02659-0 (PMC8476501; doi:10.1038/s42003-021-02659-0)
Supplement: Supplementary file 17 — Supplementary Data 14 [file 42003_2021_2659_MOESM17_ESM.xlsx]

## Sheet: Sup. Fig.5a
Patient Code	Med	CLI-095
HEM_RA_151	2.27	1.33
HEM_RA_152	2.98	1.44
HEM_RA_153	3.52	1.1
HEM_RA_154	0.59	0.91
HEM_RA_155	0.51	0.65
HEM_RA_156	1.22	0.45
HEM_RA_157	1.47	0.87
HEM_RA_159	2.82	2.09
HEM_RA_160	2.34	1.97
HEM_RA_166	1.56	0.75

## Sheet: Sup. Fig.5b
Patient Code	Med	CLI-095
HEM_RA_151	36.7	21.6
HEM_RA_152	36.9	20.5
HEM_RA_153	29.6	6.4
HEM_RA_154	15.8	7.2
HEM_RA_155	-20.8	-61.2
HEM_RA_156	46	19.3
HEM_RA_157	21.63	11.63
HEM_RA_159	48.5	46
HEM_RA_160	39.6	34.5
HEM_RA_164	109.4	75.4

## Sheet: Sup. Fig.5c
Patient Code	Med	CLI-095
HEM_RA_151	11.7	1.81
HEM_RA_152	24	10.6
HEM_RA_153	8.79	1.66
HEM_RA_154	4.14	0.91
HEM_RA_155	0.88	0.16
HEM_RA_156	14.1	0.45
HEM_RA_157	33.1	14.3
HEM_RA_159	58.2	14.8
HEM_RA_160	25.1	18.2
HEM_RA_166	26	10.5

## Sheet: Sup. Fig.5d
Patient Code	Med	CLI-095
HEM_RA_151	50.2	23.3
HEM_RA_152	78	59.9
HEM_RA_153	38.6	21.6
HEM_RA_154	43.2	15.6
HEM_RA_155	-40	-136
HEM_RA_156	267	106
HEM_RA_157	173.2	109.2
HEM_RA_159	323.8	152.8
HEM_RA_160	208	186
HEM_RA_166	66	13

## Sheet: Sup. Fig.5e
Patient Code	Med	TNC
HEM_RA_166	0.72	0.48
HEM_RA_169	25.3	8.33
HEM_RA_173	1.23	1.09
HEM_RA_174	1.49	1.55
HEM_RA_175	1.52	1.14
HEM_RA_176	0.77	0.49

## Sheet: Sup. Fig.5f
Patient Code	Med	TNC
HEM_RA_166	21.1	35.5
HEM_RA_169	12	22.2
HEM_RA_173	4.58	31.8
HEM_RA_174	2.24	9.63
HEM_RA_175	0	13.4
HEM_RA_176	0.24	9.47

## Sheet: Sup. Fig.5g
Patient Code	Med	TNC
HEM_RA_166	0.97	3.69
HEM_RA_169	6.67	6.94
HEM_RA_173	0.7	1.09
HEM_RA_174	0.59	1.83
HEM_RA_175	1.18	2.47
HEM_RA_176	0.71	2.88

## Sheet: Sup. Fig.5h
Patient Code	Med	TNC
HEM_RA_166	0.36	0.12
HEM_RA_169	1.33	0
HEM_RA_173	9.86	10.6
HEM_RA_174	3.41	4.99
HEM_RA_175	2.19	1.23
HEM_RA_176	2.95	2.22

## Sheet: Sup. Fig.5i
Patient Code	Med	TNC
HEM_RA_166	0.36	0.12
HEM_RA_169	1.33	0
HEM_RA_173	0.35	0
HEM_RA_174	0.37	0.35
HEM_RA_175	0.084	0.38
HEM_RA_176	0.12	0.082
